# Supplementary material for: Behavior of Assembled Promyelocytic Leukemia Nuclear Bodies upon Asymmetric Division in Mouse Oocytes
Source: Int J Mol Sci. 2024 Aug 8;25(16):8656. doi: 10.3390/ijms25168656 (PMC11354524; doi:10.3390/ijms25168656)
Supplement: Supplementary file 1 [file ijms-25-08656-s001.zip]

Archive with 5 entries (5 files):
- Supplemental Figure legends.pdf
- Supplemental Figure S1.pdf
- Supplemental Figure S2.pdf
- Supplemental Figure S3.pdf
- Supplemental Video S1.zip
